# Supplementary material for: Alteplase and Angioedema: Can Clinical Exome Sequencing Redefine the Paradigm?
Source: Life (Basel). 2026 Jan 26;16(2):200. doi: 10.3390/life16020200 (PMC12942441; doi:10.3390/life16020200)
Supplement: Supplementary file 1 [file life-16-00200-s001.zip]

Archive with 2 entries (2 files):
- Supplementary S1 genes.pdf
- Supplementary S2 Genes-CES_v3.xlsx
